# Supplementary material for: Data on comparative proteomic profiling of human sperm affected by 4-tert-octylphenol in vitro
Source: Data Brief. 2018 Nov 16;21:2242–5. doi: 10.1016/j.dib.2018.11.069 (PMC6276628; doi:10.1016/j.dib.2018.11.069)
Supplement: Supplementary file 2 — Supplementary material [file mmc2.xls]

## Sheet: Supplementary Table 1
Spot ID	Cluster	Entrez Gene ID	Gene Symbol	Name of protein	Molecular Weight	Score	Number of searched peptide	Number of matched peptide	Coverage
1370	0	526	ATP6V1B2	Vacuolar ATP synthase subunit B, brain isoform	56807	99	48	13	0.28
51	0	832	CAPZB	Isoform 2 of F-actin-capping protein subunit beta	30952	96	56	12	0.38
721	0	832	CAPZB	Capping protein	34159	199	62	21	0.58
443	0	1398	CRK	v-crk sarcoma virus CT10 oncogene homolog isoform b	22892	64	68	8	0.38
1086	0	2752	GLUL(GAD2)	Glutamine synthetase	42665	189	64	21	0.39
1170	0	2752	GLUL	Glutamine synthetase	42665	209	32	17	0.38
85	0	3306	HSPA2	Heat shock-related 70 kDa protein 2	70263	103	23	11	0.17
781	0	3306	HSPA2	Heat shock-related 70 kDa protein 2	70263	101	42	14	0.18
1082	0	3872	KRT17	Radiated keratinocyte mRNA 266	40520	100	70	15	0.3
1012	0	4957	ODF2	Isoform 5 of Outer dense fiber protein 2	73977	148	76	27	0.32
1336	0	4957	ODF2	Isoform 5 of Outer dense fiber protein 2	73977	131	42	20	0.25
1341	0	4957	ODF2	Isoform 5 of Outer dense fiber protein 2	73977	173	52	27	0.29
1354	0	4957	ODF2	Isoform 5 of Outer dense fiber protein 2	73977	159	62	26	0.35
1638	0	4957	ODF2	Isoform 5 of Outer dense fiber protein 2	73977	108	44	18	0.25
1126	0	5160	PDHA1	Mitochondrial PDHA1	48290	182	64	25	0.39
1005	0	5161	PDHA2	Pyruvate dehydrogenase E1 component subunit alpha, testis-specific fo	43647	115	53	15	0.36
1044	0	5161	PDHA2	Pyruvate dehydrogenase E1 component subunit alpha, testis-specific fo	43647	126	65	19	0.33
1122	0	5705	PSMC5	cDNA FLJ75514, highly similar to S.scrofa putative 26S protease subun	44927	105	24	11	0.27
1218	0	6389	SDHA	Succinate dehydrogenase [ubiquinone] flavoprotein subunit, mitochondri	73672	301	64	32	0.54
1595	0	6389	SDHA	Succinate dehydrogenase [ubiquinone] flavoprotein subunit, mitochondri	73672	262	80	32	0.52
538	0	7167	TPI1	Isoform 1 of Triosephosphate isomerase	31057	139	42	13	0.44
80	0	7203	CCT3	chaperonin containing TCP1, subunit 3 isoform b	60994	109	53	19	0.25
1201	0	7283	TUBG1	Tubulin gamma-1 chain	51480	97	44	12	0.23
1716	0	7415	VCP	89 kDa protein	89996	102	48	16	0.21
46	0	8852	AKAP4	Isoform 1 of A-kinase anchor protein 4 precursor	95842	72	55	14	0.17
371	0	8852	AKAP4	Uncharacterized protein AKAP4	53226	70	40	9	0.25
1599	0	8852	AKAP4	Isoform 2 of A-kinase anchor protein 4 precursor	94811	231	82	38	0.43
1606	0	8852	AKAP4	Isoform 2 of A-kinase anchor protein 4 precursor	94811	154	64	26	0.37
690	0	10399	RACK1	Guanine nucleotide-binding protein subunit beta-2-like 1	35511	78	72	11	0.34
1062	0	10881	ACTL7A	Actin-like protein 7A	49240	152	65	20	0.5
331	0	11092	C9orf9	Isoform 2 of Uncharacterized protein C9orf9	19619	86	76	9	0.6
1430	0	53371	NUP54	Nucleoporin 54kDa variant (Fragment)	55643	194	74	25	0.45
506	0	83853	ROPN1L(ASP)	Ropporin-1-like protein	26492	107	69	14	0.47
1655	0	136895	C7orf31	Uncharacterized protein C7orf31	69121	117	32	13	0.23
536	0	151354	NSE1	PP11517	22371	62	53	7	0.42
65	0	284382	MGC33407	Actin-like protein 7C	45938	154	39	15	0.4
1066	1	60	ACTB	Actin, cytoplasmic 1	42052	166	61	18	0.6
972	1	213	ALB	Isoform 1 of Serum albumin precursor	71317	156	70	23	0.35
828	1	231	AKR1B1	Aldose reductase	36230	130	57	15	0.46
578	1	760	CA2	Carbonic anhydrase 2	29285	209	90	21	0.8
1200	1	2665	GDI2	Rab GDP dissociation inhibitor beta	51087	148	77	23	0.51
799	1	3163	HMOX2	Heme oxygenase 2	41928	84	48	11	0.39
1664	1	3309	HSPA5(Bip)	HSPA5 protein	72492	216	91	33	0.44
1665	1	3309	HSPA5	HSPA5 protein	72492	232	94	35	0.43
627	1	3612	IMPA1	Inositol monophosphatase	30568	101	59	12	0.37
632	1	3612	IMPA1	Inositol monophosphatase	30568	153	63	17	0.59
1009	1	3921	RPSA(LAMR1)	16 kDa protein	16106	88	43	8	0.55
1377	1	4957	ODF2	Isoform 5 of Outer dense fiber protein 2	73977	219	90	38	0.45
900	1	5232	PGK2	Phosphoglycerate kinase 2	45166	125	58	18	0.5
293	1	5478	PPIA	Peptidyl-prolyl cis-trans isomerase A	18229	94	66	11	0.61
1102	1	5705	PSMC5	cDNA FLJ75514, highly similar to S.scrofa putative 26S protease subun	44927	219	54	26	0.53
1148	1	5833	PCYT2	Ethanolamine-phosphate cytidylyltransferase	44264	266	81	30	0.64
1546	1	7203	CCT3	chaperonin containing TCP1, subunit 3 isoform b	60994	248	81	37	0.5
502	1	7345	UCHL1	Ubiquitin carboxyl-terminal hydrolase isozyme L1	25151	89	33	8	0.44
530	1	7347	UCHL3	Ubiquitin carboxyl-terminal hydrolase isozyme L3	26337	153	87	18	0.69
1374	1	7453	WARS	tryptophanyl-tRNA synthetase isoform b	49163	154	47	16	0.48
852	1	8574	AKR7A2	Aflatoxin B1 aldehyde reductase member 2	40020	62	43	8	0.28
1323	1	8607	RUVBL1	Isoform 1 of RuvB-like 1	50538	195	78	25	0.53
759	1	9453	GGPS1	Geranylgeranyl pyrophosphate synthetase	35020	83	51	10	0.29
518	1	9588	PRDX6	Peroxiredoxin-6	25133	161	66	17	0.6
1119	1	10121	ACTR1A	Alpha-centractin	42701	164	91	24	0.52
1375	1	10135	NAMPT	Isoform 1 of Nicotinamide phosphoribosyltransferase	55772	104	46	13	0.26
242	1	10204	NUTF2	Nuclear transport factor 2	14640	67	46	8	0.61
786	1	10213	PSMD14	26S proteasome non-ATPase regulatory subunit 14	34726	90	48	13	0.46
1047	1	10380	BPNT1	Isoform 1 of 3'(2'),5'-bisphosphate nucleotidase 1	33713	75	24	8	0.25
1244	1	10856	RUVBL2	RuvB-like 2	51296	188	47	22	0.44
1253	1	10856	RUVBL2	RuvB-like 2	51296	260	91	38	0.58
845	1	10910	SUGT1	Isoform 2 of Suppressor of G2 allele of SKP1 homolog	38066	84	69	12	0.39
1553	1	10963	STIP1	Stress-induced-phosphoprotein 1	63227	191	92	34	0.5
436	1	11315	PARK7	Protein DJ-1	20050	130	72	17	0.65
1472	1	26007	DAK	Dihydroxyacetone kinase	59282	207	74	26	0.47
1293	1	26256	CABYR	Isoform 3 of Calcium-binding tyrosine phosphorylation-regulated prote	41322	77	43	9	0.3
490	1	51020	HDDC2	Isoform 2 of HD domain-containing protein 2	19595	80	76	14	0.68
634	1	51076	CUTC	Copper homeostasis protein cutC homolog	29721	99	28	11	0.36
615	1	51700	CYB5R2	Isoform 1 of NADH-cytochrome b5 reductase 2	31495	147	83	18	0.53
415	1	53340	SPA17	Sperm surface protein Sp17	17396	102	48	9	0.47
421	1	53340	SPA17	Sperm surface protein Sp17	17396	137	45	11	0.64
435	1	53340	SPA17	Sperm surface protein Sp17	17396	72	46	7	0.44
438	1	53340	SPA17	Sperm surface protein Sp17	17396	75	42	7	0.44
605	1	84519	ACRBP	Acrosin-binding protein precursor	62460	121	79	21	0.34
649	1	84519	ACRBP	Acrosin-binding protein precursor	62460	65	60	11	0.19
282	1	84569	LYZL1	Isoform 1 of Lysozyme-like protein 1 precursor	17156	61	48	8	0.33
284	1	119180	LYZL2	Isoform 1 of Lysozyme-like protein 2 precursor	17158	81	56	10	0.37
264	1	124912	SPACA3	Isoform 2 of Sperm acrosome membrane-associated protein 3	16989	76	44	7	0.54
265	1	124912	SPACA3	Isoform 2 of Sperm acrosome membrane-associated protein 3	16989	68	56	7	0.54
498	1	128240	APOA1BP	Isoform 2 of Apolipoprotein A-I-binding protein precursor	20646	90	54	9	0.46
498	1	128240	APOA1BP	Isoform 1 of Apolipoprotein A-I-binding protein precursor	31996	79	14	6	0.29
958	1	140625	ACTRT2	Actin-related protein T2	42074	93	48	11	0.29
1232	1	158067	C9orf98	Isoform 1 of Putative adenylate kinase-like protein C9orf98	55233	322	82	36	0.63
262	1	389852	SPACA5	Sperm acrosome-associated protein 5 precursor	18341	75	44	8	0.4
1414	2	410	ARSA	Arylsulfatase A precursor	54409	76	53	12	0.27
1428	2	2923	ERP57)PDIA3	Protein disulfide-isomerase A3 precursor	57146	203	87	29	0.49
1576	2	3303	(HSP70)HSPA1A	Heat shock 70 kDa protein 1	70294	220	83	30	0.4
1568	2	3305	HSPA1L	Heat shock 70 kDa protein 1L	70730	208	68	27	0.41
910	2	3419	IDH3A	Isoform 1 of Isocitrate dehydrogenase [NAD] subunit alpha, mitochondr	40022	190	43	20	0.39
336	2	4830	NME1	non-metastatic cells 1, protein (NM23A) expressed in isoform a	19869	83	46	9	0.45
1352	2	4957	ODF2	Isoform 5 of Outer dense fiber protein 2	73977	202	80	34	0.44
1662	2	4957	ODF2	Isoform 5 of Outer dense fiber protein 2	73977	186	77	32	0.44
1183	2	5702	PSMC3	26S protease regulatory subunit 6A	49458	164	73	27	0.47
1386	2	8854	ALDH1A2	Isoform 2 of Retinal dehydrogenase 2	53482	133	34	14	0.28
1182	2	9529	BAG5	BAG family molecular chaperone regulator 5	51738	210	47	21	0.53
1157	2	10226	M6PRBP1	Isoform B of Mannose-6-phosphate receptor-binding protein 1	47189	93	32	10	0.27
653	2	10549	PRDX4	Protein	18485	66	55	7	0.52
653	2	10549	PRDX4	Protein	18485	79	54	8	0.53
1442	2	10694	CCT8	T-complex protein 1 subunit theta	60153	210	55	23	0.47
431	2	11315	PARK7	Protein DJ-1	20050	83	39	10	0.34
1477	2	22948	CCT5	T-complex protein 1 subunit epsilon	60089	165	67	27	0.41
1093	2	55968	NSFL1C	Isoform 1 of NSFL1 cofactor p47	40548	192	47	18	0.54
344	2	84519	ACRBP	Acrosin-binding protein precursor	62460	63	23	7	0.15
393	2	84519	ACRBP	Acrosin-binding protein precursor	62460	82	69	14	0.23
779	2	283871	LOC283871	Phosphoglycolate phosphatase	34441	149	65	18	0.49
