# Supplementary material for: Data on comparative proteomic profiling of human sperm affected by 4-tert-octylphenol in vitro
Source: Data Brief. 2018 Nov 16;21:2242–5. doi: 10.1016/j.dib.2018.11.069 (PMC6276628; doi:10.1016/j.dib.2018.11.069)
Supplement: Supplementary file 3 — Supplementary material [file mmc3.xls]

## Sheet: Supplementary Table2
Gene names	Protein names	Entrez Gene ID	Phosphorylated modification	Acetylated modification	Glycosylated modification	Apoptosis-related protein	Motility-related protein
ACRBP	Acrosin-binding protein	84519	ACRBP	ACRBP	ACRBP
ACTB	Actin, cytoplasmic 1	60				ACTB	ACTB
ACTL7A	Actin-like protein 7A	10881	ACTL7A
ACTR1A	ARP1 actin-related protein 1 homolog A	10121	ACTR1A	ACTR1A
ACTRT2	Actin-related protein T2	140625
AK8	Adenylate kinase 8	158067
AKAP4	A-kinase anchor protein 4	8852				AKAP4	AKAP4
AKR1B1	Aldose reductase family 1 member B1	231		AKR1B1		AKR1B1	AKR1B1
AKR7A2	Aflatoxin B1 aldehyde reductase member 2	8574	AKR7A2
ALB	Albumin	213				ALB	ALB
ALDH1A2	Aldehyde dehydrogenase family 1 member A2	8854		ALDH1A2		ALDH1A2
APOA1BP	NAD(P)H-hydrate epimerase	128240
ARSA	Arylsulfatase A	410				ARSA
ATP6V1B2	V-type proton ATPase subunit B2	526	ATP6V1B2
BAG5	BAG family molecular chaperone regulator 5	9529	BAG5
BPNT1	3'(2'),5'-bisphosphate nucleotidase 1	10380	BPNT1	BPNT1
C7 or f31	Uncharacterized protein C7 or f31	136895	C7orf31	C7orf31
C9 or f9	Uncharacterized protein C9 or f9	11092	C9orf9	C9orf9
CA2	Carbonic anhydrase 2	760	CA2	CA2			CA2
CABYR	Calcium-binding tyrosine phosphorylation-regulated protein	26256					CABYR
CAPZB	F-actin-capping protein subunit beta	832	CAPZB			CAPZB
CCT3	T-complex protein 1 subunit gamma	7203	CCT3	CCT3
CCT5	T-complex protein 1 subunit epsilon	22948	CCT5			CCT5
CCT8	T-complex protein 1 subunit theta	10694	CCT8	CCT8
CRK	Adapter molecule crk	1398	CRK			CRK	CRK
CUTC	Copper homeostasis protein cutC homolog	51076	CUTC	CUTC
CYB5R2	NADH-cytochrome b5 reductase 2	51700		CYB5R2
NSE1	Protein FAM84A	151354					NSE1
ALB	Fas-binding factor 1	85302				ALB	ALB
GDI2	Rab GDP dissociation inhibitor beta	2665				GDI2
GGPS1	Geranylgeranyl pyrophosphate synthase	9453		GGPS1		GGPS1
GLUL	Glutamine synthetase	2752	GLUL	GLUL		GLUL
RACK1	Guanine nucleotide-binding protein subunit beta-2-like 1	10399	RACK1			RACK1	RACK1
HDDC2	HD domain-containing protein 2	51020		HDDC2
HMOX2	Heme oxygenase 2	3163				HMOX2	HMOX2
HSP70	Heat shock 70 kDa protein 1A	3303				HSP70	HSP70
HSPA1L	Heat shock 70 kDa protein 1-like	3305		HSPA1L
HSPA2	Heat shock-related 70 kDa protein 2	3306	HSPA2	HSPA2		HSPA2
HSPA5(GRP78)	78 kDa glucose-regulated protein	3309	HSPA5	HSPA5		HSPA5	HSPA5
IDH3A	Isocitrate dehydrogenase [NAD] subunit alpha, mitochondrial	3419		IDH3A
IMPA1	Inositol monophosphatase 1	3612	IMPA1	IMPA1
KRT17	Keratin, type I cytoskeletal 17	3872
LYZL1	Lysozyme-like protein 1	84569
LYZL2	Lysozyme-like protein 2	119180
NAMPT	Nicotinamide phosphoribosyltransferase	10135		NAMPT		NAMPT
NME1	Nucleoside diphosphate kinase A	4830				NME1	NME1
NSFL1C	NSFL1 cofactor p47	55968	NSFL1C
NUP54	Nucleoporin p54	53371
NUTF2	Nuclear transport factor 2	10204				NUTF2
ODF2	Outer dense fiber protein 2	4957	ODF2	ODF2
PARK7	Protein deglycase DJ-1	11315		PARK7
PCYT2	Ethanolamine-phosphate cytidylyltransferase	5833	PCYT2
PDHA1	Pyruvate dehydrogenase E1 component subunit alpha, somatic form, mitochondrial	5160		PDHA1
PDHA2	Pyruvate dehydrogenase E1 component subunit alpha, testis-specific form, mitochondrial	5161	PDHA2	PDHA2
ERP57	Protein disulfide-isomerase A3	2923		ERP57		ERP57	ERP57
PGK2	Phosphoglycerate kinase 2	5232	PGK2	PGK2
M6PRBP1	Mannose 6-phosphate receptor-binding protein 1	10226	M6PRBP1			M6PRBP1
PPIA	Peptidyl-prolyl cis-trans isomerase A	5478				PPIA	PPIA
PRDX4	Peroxiredoxin-4	10549	PRDX4	PRDX4		PRDX4
PRDX6	Peroxiredoxin-6	9588	PRDX6			PRDX6	PRDX6
PSMC3	26S protease regulatory subunit 6A	5702		PSMC3
PSMC5	26S protease regulatory subunit 8	5705		PSMC5
PSMD14	26S proteasome non-ATPase regulatory subunit 14	10213				PSMD14
ALDH1A2	RALDH2-T (Retinal dehydrogenase 2)	8854				ALDH1A2
ROPN1L	Ropporin-1-like protein	83853	ROPN1L	ROPN1L
RPSA	40S ribosomal protein SA	3921				RPSA	RPSA
RUVBL1	RuvB-like 1	8607	RUVBL1
RUVBL2	RuvB-like 2	10856				RUVBL2
SDHA	Succinate dehydrogenase flavoprotein subunit, mitochondrial	6389		SDHA
SPA17	Sperm surface protein Sp17	53340	SPA17	SPA17		SPA17
SPACA3	Sperm acrosome membrane-associated protein 3	124912	SPACA3	SPACA3
SPACA5	Sperm acrosome-associated protein 5	389852
STIP1	Stress-induced-phosphoprotein 1	10963	STIP1	STIP1
SUGT1	Protein SGT1 homolog	10910	SUGT1
DAK	Triokinase/FMN cyclase	26007
TPI1	Triosephosphate isomerase	7167	TPI1	TPI1
TUBG1	Tubulin gamma-1 chain	7283				TUBG1	TUBG1
UCHL1	Ubiquitin carboxyl-terminal hydrolase isozyme L1	7345
UCHL3	Ubiquitin carboxyl-terminal hydrolase	7347				UCHL3
VCP	Transitional endoplasmic reticulum ATPase (Fragment)	7415	VCP	VCP		VCP
WARS	Tryptophan--tRNA ligase, cytoplasmic	7453	WARS	WARS		WARS	WARS
